# Supplementary material for: Recombination between the Fostera MLV-like Strain and the Strain Belonging to Lineage 1 of Porcine Reproductive and Respiratory Syndrome Virus in Korea
Source: Viruses. 2022 May 26;14(6):1153. doi: 10.3390/v14061153 (PMC9229315; doi:10.3390/v14061153)
Supplement: Supplementary file 1 [file viruses-14-01153-s001.zip]

Archive with 1 entries (1 files):
- viruses-1706369-supplementary.pdf
